# Supplementary material for: Changes in Choroidal Circulation Hemodynamics Measured Using Laser Speckle Flowgraphy after a Cold Pressor Test in Young Healthy Participants
Source: Tomography. 2023 Apr 6;9(2):790–7. doi: 10.3390/tomography9020064 (PMC10146766; doi:10.3390/tomography9020064)
Supplement: Supplementary file 1 [file tomography-09-00064-s001.zip]

Archive with 1 entries (1 files):
- tomography-2178544-supplementary.pdf
